# Supplementary material for: Association between serum 25-hydroxyvitamin D and diabetic kidney disease in Chinese patients with type 2 diabetes
Source: PLoS One. 2019 Apr 24;14(4):e0214728. doi: 10.1371/journal.pone.0214728 (PMC6481913; doi:10.1371/journal.pone.0214728)
Supplement: S1 File — (XLS) [file pone.0214728.s001.xls]

## Sheet: _DM3
age	sex	scr	bun	ua	ca	p	a1c	cho	ldl	tg	hdl	acr	pth	tsh	vd	vd2	BMI	course	htn	sbp	dbp	eGFR
49	m	71	5.96	395	2.11	1.51	6.7	3.67	2.34	1.14	1.03	17.4	47.75	1.478	10.28	25.7	25.4	4	1	120	80	104.9
50	f	36	5.3	222	2.18	1.24	8.1	4.88	3.1	2.61	0.87	62.71	36.67	1.981	12.43	31.075	22.3	11	0	143	76	121.84
58	f	65	3.67	367	2.22	1.57	7.9	3.71	2.46	1.03	1.09	8.95	35.39	3.921	7.42	18.55	27.7	13	1	150	90	95.81
57	m	87	8.29	423	2.34	0.88	7.7	6.06	3.64	5.33	0.78	18.82	23.82	1.468	11.84	29.6	24.8	17	0	120	80	83.18
51	m	71	5.62	302	2.17	1.31	8.9	3.75	2.74	2.03	0.63	407.38	53.47	1.818	9.08	22.7	31.6	4	1	120	80	103.43
67	f	45	5.64	236	2.24	1.1	7.5	5.46	3.46	0.63	1.81	13.34	71.33	2.181	19.69	49.225	22.9	6	0	133	97	100.47
60	f	50	5.1	353	2.38	1.28	9.5	5.94	4.03	2.08	1.22	73.5	50	0.989	15.29	38.225	28.7	19	0	153	84	99.39
53	m	80	4.36	226	2.3	1	6.9	5.08	3.42	2.51	1.08	26.18	70.55	4.442	7.25	18.125	28.4	6	1	142	95	97.17
69	m	63	5.86	280	2.3	1.17	8.2	3.78	2.23	1.36	1.18	111.85	53.4	1.658	9.26	23.15	28	1	1	146	60	96.29
53	f	51	3.86	326	2.63	1.14	6.5	3.4	1.99	1.45	1.21	61.27	48.2	1.026	6.56	16.4	22.5	5	1	132	90	104.4
47	m	72	7.9	215	2.23	1.22	9.9	3.76	2.45	0.95	1.18	32.59	31.62	0.416	25.5	63.75	26.8	4	1	113	70	106.38
40	f	49	5.24	332	2.36	1.19	10.5	6.65	4.35	6.45	0.82	93.84	36.79	2.671	8.1	20.25	25.2	0.04	0	138	84	114.38
62	m	64	5.58	335	2.2	1.35	7.6	3.95	2.81	0.71	1.07	11.17	25.06	2.622	6.7	16.75	23.1	13	1	120	80	101.14
43	m	72	3.72	342	2.13	0.88	6.6	3.74	2.5	0.96	1.05	15.82	43.14	2.806	11.05	27.625	28.1	3	0	132	79	109.41
47	m	67	3.29	299	2.21	1.05	8.6	5.58	3.97	1.78	1.06	19.24	36.96	0.671	14.07	35.175	28	9	1	129	69	106.38
55	m	66	5.73	384	2.15	1.19	7.3	3.48	2.01	0.84	1.17	328.84	39.05	2.168	21.43	53.575	27	1	0	136	95	106.24
67	f	54	4.46	321	2.29	1.16	8.7	5.79	3.85	4	0.84	32.53	35.08	2.99	12.89	32.225	25.3	10	1	130	70	94.62
41	m	58	5	397	2.33	1.11	6.1	3.98	2.4	1.41	1.18	41.29	39.44	0.705	12.32	30.8	23.2	3	0	110	80	117.22
75	m	68	6.21	231	2.16	0.91	9.6	3.88	2.83	1.23	0.67	38.09	24.55	0.867	21.96	54.9	23.7	20	0	160	80	87.38
55	m	66	6.75	220	2.4	1.32	6.7	3.85	2.28	0.69	1.29	37.12	42.12	6.747	16.07	40.175	24.2	10	0	112	79	106.24
51	m	67	5.65	299	2.25	1.34	8.6	4.74	2.22	8.52	0.79	19.34	64.92	2.118	16.44	41.1	24.6	4	1	140	90	103.43
57	m	88	5.3	371	2.19	1.17	5.6	4.3	3.23	1.6	0.83	241.29	67.51	0.84	11.43	28.575	26.1	5	1	145	74	83.18
39	m	60	4.43	280	2.4	1.18	5.6	4.3	2.98	1.06	1.09	17.96	64.39	0.892	15.25	38.125	25	0.13	0	130	90	118.88
50	m	101	6	449	2.16	1.14	7.4	4.45	2.75	3.29	0.77	380.53	57.69	1.105	18.58	46.45	26.5	11	1	154	97	77.86
50	m	46	5.35	331	2.28	1.17	7.2	5.07	3.75	1.65	1.02	38.89	49.59	3.681	19.41	48.525	24.4	14	0	132	74	126.36
51	m	48	4.59	431	2.07	1.05	6.5	4.88	2.32	6.9	0.94	282.42	40.39	3.117	4.95	12.375	31.6	1	1	120	85	125.47
52	m	75	4.28	348	2.14	1.22	7.8	3.28	2.3	1.37	0.77	12501.1	26.1	1.378	2.1	5.25	23.6	11	1	150	80	102.71
61	m	79	5.49	252	2.29	1.06	9.8	4.07	2.63	0.93	1.33	28.6	39.09	1.073	26.67	66.675	24.8	17	1	135	80	91.86
58	m	56	9.6	134	2.13	1.05	9.3	4.03	2.96	1.2	0.87	58.77	40.06	0.995	11.86	29.65	19.5	0.5	0	130	75	110.83
63	m	97	5.91	482	2.26	1.13	6.9	3.56	1.28	6.6	0.5	90.59	22.58	9.923	12.1	30.25	27.7	14	1	140	86	71.07
68	m	65	3.82	370	2.19	1.14	6.3	4.34	3.05	1.02	1.04	94.88	54.25	1.695	10.74	26.85	31.6	5	1	120	80	96.97
38	f	47	3.04	329	2.21	1.27	5.9	4.31	2.57	2.39	0.82	33.25	45.08	2.513	11.93	29.825	27.2	2	0	120	80	123.17
60	m	82	8.29	293	2.17	0.86	8.2	4.49	3.21	1.04	1.17	70.91	35.97	4.011	15.51	38.775	27.1	21	1	150	85	92.51
64	f	48	3.61	261	2.3	1.19	10.1	4.29	2.62	2.67	0.96	34.62	50.91	3.021	13.11	32.775	25.7	7	1	120	80	102.61
68	f	65	5.9	193	2.16	1.18	5.6	5.71	2.85	6.08	0.79	434.75	69.66	2.335	8.84	22.1	25.1	6	1	145	70	89.31
60	f	47	6.99	341	2.19	1.33	8.2	4.93	3.13	5.04	0.65	62.96	44.87	2.745	12.58	31.45	32	2	1	159	89	105.53
67	f	43	5.63	227	2.14	1.56	7.1	5.22	3.43	1.02	1.66	40.07	80.16	2.389	5.45	13.625	28	20	1	140	70	100.47
63	f	49	5.5	250	2.34	1.41	9.4	3.98	3.01	1.26	0.79	22.87	16.85	2.723	28.07	70.175	21.6	17	1	144	82	97.32
51	m	67	3.99	425	2.26	1.06	5.9	3.25	2.07	1.37	1.02	16.45	53.09	1.26	12.86	32.15	28.3	3	0	104	70	103.43
52	f	49	5.17	280	2.15	1.29	8	3.96	2.45	0.46	1.5	31.25	24.35	2.207	27.1	67.75	21	6	0	112	70	105.14
47	m	77	4.63	480	2.21	1.31	6	5.77	4.08	1.62	1.27	51.21	67.07	0.791	21.92	54.8	27.2	5	1	153	107	101.35
53	m	84	7.32	423	2.14	1.22	9.5	5.3	3.58	1.87	1.11	55.33	65.97	1.283	18.48	46.2	30.9	4	0	120	80	85.55
52	m	60	4.41	221	2.13	1.23	9.5	4.56	3.09	0.99	1.32	16.99	31.26	1.599	23.02	57.55	20.6	14	0	105	60	108.5
66	f	55	6.4	315	2.35	1.39	10.4	7.85	5.71	2.8	1.46	114.98	19.9	3.072	11.76	29.4	31.1	20	1	139	73	95.29
68	m	58	5.4	115	2.22	1.34	9	3.75	2.33	0.51	1.38	18		1.23	40.83	102.075	22.1	10	0	141	80	96.97
63	m	89	5.5	395	2.33	0.88	6.7	3.4	1.7	4.49	0.73	15.91	42.64	2.706	18.85	47.125	27.6	11	1	152	86	79.74
54	m	81	5.86	394	2.28	1.72	7.7	4.66	3.43	2.05	0.8	19.95	25.72	5.088	22.69	56.725	24.3	10	1	130	80	96.49
60	f	52	5.54	321	2.3	1.27	7.9	4.77	3.33	1.5	1.03	18.51	46.12	2.359	15.42	38.55	23.8	8	1	166	80	99.39
41	m	50	4.74	337	2.46	1.51	7.9	4.39	3.31	1.99	0.66	63.13	71.81	3.523	11.11	27.775	30.1	0.04	0	122	80	124.89
57	f	52	5.29	174	2.15	1.24	9.3	4.32	2.58	0.52	1.61	48.49	32.68	1.468	21.71	54.275	23	20	0	111	70	101.51
62	f	61	5.87	233	2.39	1.51	10					100.02	34.8	2.069	20.05	50.125	22.8	0.17	0	142	92	93.16
51	m	69	6.82	277	2.09	0.99	6.1	3.29	1.75	1.73	1.15	21.58	48.91	1.185	14.62	36.55	23.9	10	0	125	80	103.43
64	f	50	6.19	239	2.17	1.36	10.3	4.24	2.79	0.78	1.34	12.32	21.99	3.131	26.14	65.35	23.8	8	1	141	73	96.64
62	m	74	8.46	264	2.31	1.13	10	5.05	3.39	0.81	1.46	19.84	41.4	3.459	31.66	79.15	21.1	0.17	1	124	88	95.74
47	m	49	7.57	413	2.29	1.42	7.6	4.03	2.58	2.48	0.98	83.72		2.173	11.38	28.45	31.8	2	1	135	85	119.73
70	m	58	4.76	339	2.33	0.9	7.9	4.64	3.47	1.7	0.77	21.04		1.77	10.8	27	23.5	1	1	180	100	95.61
67	m	60	5.37	299	2.1	0.91	8.6	3.65	2.61	2.09	0.68	10.78	42.24	2.543	11.31	28.275	27.2	7	0	130	80	97.65
34	m	89	4.71	428	2.29	1.19	6	3.63	2.22	2.68	0.85	14.79	38.23	1.382	24.53	61.325	27.7	1	0	127	78	97.76
56	m	42	4.1	315	2.13	1.13	7.9	5.35	3.84	2.38	1.02	35.44	55.37	1.534	9.41	23.525	23.7	14	1	160	110	121.14
62	m	45	4.26	228	2.15	1.15	9.4	3.72	2.8	0.82	0.85	128.36	42.93	0.994	17.46	43.65	26.6	2	1	140	72	116.14
50	m	70	4.97	224	2.27	1.22	8.9	5.02	3.75	2.07	0.88	12.29	41.26	2.868	23.2	58	23.7	3	0	135	85	104.16
51	m	65	5.06	227	2.2	1.26	10.7	3.74	2.73	1.41	0.85	47.66	49.94	2.427	22.27	55.675	23.7	3	1	135	85	109.27
46	f	39	4.57	194	2.31	1.13	7.8	5.76	3.18	6.01	0.8	23.73	34.81	6.097	16.78	41.95	22.4	5	1	125	65	125.31
52	f	47	4.86	328	2.31	1.24	6.4	5.17	3.92	2.05	0.99	26.15	55.84	1.939	21.48	53.7	26.8	4	0	145	80	111.63
57	m	97	5.34	371	2.28	1.41	8.7	4.99	3.79	2.51	0.82	15.15	29.64	1.943	18.41	46.025	30.9	4	0	140	90	74.12
63	m	61	8.41	221	2.28	1.02	10.5	3	2.11	0.8	0.85	25.55	33.01	4.307	24.36	60.9	23.7	2	0	135	85	100.43
60	f	51	3.25	289	2.43	1.15	7.6	5.38	3.75	3.1	0.88	18.13	39.97	2	13.43	33.575	20.2	14	1	136	72	99.39
58	m	75	6.34	343	2.27	1.21	10.5	3.59	2.52	0.81	0.94	11.71	34.23	0.741	21.77	54.425	26.7	16	0	134	80	98.47
54	f	37	5.5	270	2.27	1.28	9.5	3.7	2.5	1.74	0.86	28.05	40.81	1.142	11.64	29.1	23.4	18	0	130	86	118.46
49	m	118	5.7	649	2.23	1.32	8.9	4.65	2.88	3.37	0.83	52.79	38.16	1.909	18.04	45.1	29.8	4	0	120	86	64.07
61	f	61	6.31	297	2.29	1.28	7.7	6.38	4.49	1.03	1.38	62.38	38.6	2.532	19.21	48.025	28.3	1	1	156	90	93.81
64	f	58	5.21	273	2.28	1.33	9.1	3.62	2.07	1.94	1.16	46.72	39.26	1.742	21.7	54.25	31.6	22	1	150	70	91.86
51	m	69	7.35	283	2.37	0.99	8.6	5.85	4.77	2.34	0.84	10.56	34.89	3.484	23.39	58.475	31.8	11	0	120	78	103.43
62	f	62	5.56	283	2.39	1.02	6.3	9.19	4.6	10.05	0.66	15.59	24.57	2.522	14.27	35.675	23.4	17	0	120	65	93.16
44	m	71	4.34	391	2.4	1.18	6.9	3.87	2.07	1.26	1.43	18.56	35.11	3.211	21.47	53.675	27	3	0	120	80	108.64
64	m	76	4.6	345	2.28	1.21	5.7	4.78	3.3	2.04	1.01	15.67	43.53	1.223	14.69	36.725	26.2	9	1	120	78	89.94
70	m	84	6.23	382	2.16	1.16	7.7	4.96	3.28	1.09	1.4	1484.73	50.19	2.699	9.22	23.05	28.1	8	1	157	76	75.92
53	f	60	5.91	272	2.33	1.24	6.3	3.85	2.58	0.76	1.18	36.88	32.42	3.034	14.72	36.8	25.2	1	0	136	76	99.24
65	m	69	5.26	307	2.15	1.33	10	3.46	2.21	1.23	0.98	38.9	27.64	1.457	14.87	37.175	28.7	9	1	138	78	93.74
48	m	80	7.61	321	2.24	1.41	7.3	3	2.07	1.52	0.55	1322.71	26.02	1.325	16.14	40.35	25.8	3	1	150	90	100.64
60	m	62	4.8	333	2.16	1.05	8	5.13	3.81	1.62	0.95	36.72	41.32	5.517	17.95	44.875	28.4	0.08	1	161	91	102.57
41	m	64	7.13	415	2.27	1.34	10.9	5.82	1.9	13.71	0.62	27.82	35.19	3.615	11.56	28.9	28.4	3	0	120	78	117.22
73	f	61	5.41	389	2.42	1.23	10.3	6.64	5.58	1.61	0.63	16.7	42.42	0.739	24.6	61.5	24.1	11	0	125	75	86.23
62	m	58	4.77	270	2.14	1.03	9.1	4.35	3.19	1.36	0.92	28.41	71.19	1.319	9.81	24.525	27.7	5	1	143	88	101.14
49	f	54	5.82	212	2.16	0.91	9.5	4.18	2.6	0.86	1.39	22.67	31.25	2.361	19.54	48.85	24.4	10	1	136	83	107.37
59	m	50	6	160	2.08	0.99	10.5	3.98	1.53	0.55	2.37	17.24	26.8	1.861	15.22	38.05	18.3	2	1	120	75	110.05
69	m	82	5.43	329	2.52	0.99	9.5	6.39	3.49	0.42	2.81	394	32.14	1.941	25.58	63.95	26.9	10	0	136	91	86.84
48	f	40	3.64	244	2.22	1.33	7.5	4.25	3.11	1.18	1.03	44.73	41.77	5.794	14.31	35.775	23.1	3	1	143	93	114.82
43	m	61	4.41	319	2.17	1.41	9.1	5.45	4.1	2.32	0.7	65.77	39.29	0.973	20.28	50.7	27	5	1	150	70	115.58
51	m	60	6.34	380	2.19	1.03	10.4	4.74	3.5	2.23	0.71	26.13	55.62	0.861	21.9	54.75	25.4	3	0	107	69	109.27
69	m	58	8.76	199	2.17	1.3	8.7	3.87	2.65	0.46	1.18	56.34	21.72	0.974	18.69	46.725	26.9	20	0	136	91	96.29
40	m	76	5.18	363	2.28	1.18	10.9	3.84	2.48	2.3	0.82	677.78	46.83	1.298	19.43	48.575	29.8	2	1	150	95	106.46
28	m	80	4.54	466	2.4	1.56	8.7	5.78	4.2	2.9	0.65	216.51	23.47	1.373	14.29	35.725	31.5	4	0	130	90	115.82
51	m	52	4.29	376	2.14	1.54	9.7	4.16	2.37	4.19	0.58	76.38	25	1.823	9.05	22.625	24.4	14	0	130	70	116.41
66	m	71	5.46	316	2.25	1.36	9.9	2.45	0.87	1.81	0.94	63.93	49.76	0.918	4.2	10.5	24.2	15	0	120	70	93.09
61	m	67	4.57	242	2.24	0.98	10.4	4.22	2.83	0.91	1.29	33.98	52.84	0.987	11.36	28.4	20.5	0	0	130	80	96.42
29	m	62	4.46	417	2.28	1.35	7.9	4.45	3.28	1.5	0.71	22.75	61.76	3.133	18.86	47.15	33.4	2	1	120	80	127.53
63	f	69	4.98	261	2.29	1.39	8.1	3.96	2.33	0.77	1.43	305.09	15.84	3.013	8.6	21.5	20.5	12	0	147	82	78.71
69	m	110	7.12	399	2.36	1.42	9.9	4.16	2.91	1.86	0.81	42.13	20.49	1.969	7.29	18.225	27	10	1	150	80	61.33
68	f	77	6.2	251	2.16	1.32	9.1	3.94	2.56	1.03	1.2	1396.2	82.82	7.59	13.25	33.125	45.5	15	1	131	75	65.91
27	m	58	3.37	413	2.35	1.18	6.8	5.77	3.46	5.98	0.62	28	41.14	2.598	6.7	16.75	37.4	1	0	141	84	129.33
51	m	61	6.57	296	2.26	1.47	7.7	4.96	2.67	6.55	0.75	43.9	48.85	2.678	10.71	26.775	21	2	0	132	96	109.27
69	m	60	6.69	241	2.24	0.92	9.4	4.01	2.79	0.61	1.14	38.69	34.3	2.429	18.01	45.025	19.7	20	0	126	86	96.29
39	m	84	4.41	307	2.35	1.15	6.8	4.56	3.47	1.43	0.9	8.21		0.777	24.27	60.675	25.2	4	0	110	68	94.39
67	m	70	6.99	313	2.27	0.99	4.5	3.63	2.55	1.42	0.73	69.8	28.92	1.144	15.97	39.925	21.8	10	1	138	72	92.44
54	f	56	5.06	308	2.25	1.42	7.5	5.24	3.1	3.79	1.05	62.24	34.39	2.335	13.06	32.65	27	13	0	152	92	103.67
71	m	79	4.17	428	2.29	1.22	9.5	5.77	4.36	2.5	0.98	194.76	24.7	1.865	21.32	53.3	30.1	8	1	176	70	85.63
52	f	57	5.73	208	2.22	1.27	8.5	3.36	1.88	0.9	1.3	25.25	44.04	2.548	30.93	77.325	18.4	10	0	133	72	105.14
56	m	62	6.73	326	2.2	1.4	4.2	2.5	1.42	1.82	0.69	16.43	35.39	3.262	23.81	59.525	21.8	5	0	130	70	105.5
41	f	48	3.85	235	2.23	1.01	10	5.86	4.49	2.66	1.03	51.78	52.09	4.313	10.35	25.875	32.8	9	1	130	80	120.6
52	f	45	5.62	234	2.27	1.5	8.1	5.1	3.89	0.97	1.18	12.93	24.57	1.35	18.15	45.375	24.4	7	0	109	71	111.63
52	m	91	6.65	382	2.16	1.17	7.6	3.16	2.01	1.27	0.86	27.79	47.03	5.468	14.33	35.825	24.4	2	0	134	84	86.15
48	f	66	5.48	348	2.34	1.32	10.4	5.74	4.32	1.14	1.28	28.8	50.29	1.845	13.45	33.625	25.8	9	1	128	87	102.78
46	m	79	5.55	284	2.17	1.34	10.8	3.42	1.9	0.62	1.45	43.69	43.02	0.575	20.62	51.55	25.5	0	0	133	77	102.07
51	m	60	4.57	191	2.14	1.2	6.2	4.22	2.8	0.86	1.4	31.5	56.54	1.675	20.82	52.05	26.3	7	0	109	71	109.27
57	f	88	8.16	332	2.42	1.38	7.4	4.93	3.67	2.28	0.86	1319.89	21.28	1.478	9.02	22.55	23	14	1	120	80	62.69
69	m	56	4.27	347	2.35	1.2	7.2	3.72	2.09	1.49	1.23	33.55	40.39	1.015	24.56	61.4	27.3	20	1	173	74	102.59
63	m	62	4.74	486	2.21	1.11	6.7	3.91	1.62	7.12	0.58	436.27	30.56	1.722	18.06	45.15	23.7	2	0	117	78	100.43
55	m	74	5.3	210	2.35	1.14	7.5	2.81	1.35	0.51	1.32	33.74	26.09	0.965	18.53	46.325	23.9	3	1	166	97	100.57
59	f	68	4.09	340	2.54	1.13	10.2	6.22	4.37	2.49	1.2	295.49	59.51	3.33	10.56	26.4	27.9	1.5	1	134	70	80.96
65	m	81	5.85	247	2.29	1.06	8.4	3.67	1.84	0.73	1.69	12.99	38.17	1.686	28.23	70.575	22.9	17	1	123	60	89.31
58	m	75	4.57	458	2.3	1.2	9.3	3.72	2.54	1.15	1	29.28	47.44	1.247	30.79	76.975	28.4	6	1	140	70	98.47
57	f	45	5.62	365	2.26	1.47	6.2	5.84	4.11	1.63	1.34	23.78	38.38	2.451	20.48	51.2	41.5	10	1	154	88	107.78
52	f	72	5.17	474	2.39	1.26	7.6	5.37	3.75	2.11	1.1	211.31	34.18	2.163	18.19	45.475	31.3	5	1	153	109	85.04
55	m	60	4.92	324	2.32	1.25	6.5	3.68	1.49	0.8	2.14	29.96	28.31	1.266	29.74	74.35	22.7	18	0	133	83	106.24
65	f	47	5.71	295	2.38	1.33	9.8	4.13	2.3	0.87	1.54	117.79	40.47	3.956	23.57	58.925	22.7	12	1	160	86	101.89
32	m	78	4.06	373	2.33	1.11	9.3	2.12	0.99	0.56	1.02	43.89	33.24	0.774	19.09	47.725	24.2	1	0	120	80	112.61
64	m	73	4.3	272	2.32	1.35	9.3					16.17	27.79	1.135	23.85	59.625	26.8	12	0	120	80	94.4
56	f	33	3.82	573	2.35	1.25	8	4.03	2.24	2.92	1.05	628.45	38.74	3.017	18.59	46.475	30.9	2	1	118	84	116.81
52	m	84	4.26	304	2.25	1.14	7.1	8.02	5.97	2.69	1.19	15.38	31.23	2.126	18.02	45.05	25.6	12	1	120	70	86.15
67	m	116	7.3	303	2.37	1.32	9.7	3.32	1.59	0.81	1.57	101.33	69.63	3.902	28.19	70.475	25.8	6	1	166	82	56.46
51	m	63	4.93	281	2.06	1.44	10.8	2.7	1.26	0.91	1.24	65.55	16.9	0.418	28.1	70.25	23.6	2	1	130	69	109.27
72	f	54	3.42	252	2.3	1.09	8.9	4.81	3.3	2.86	0.95	40.82	34.84	4.892	18.88	47.2	25.8	11	1	137	75	91.36
62	f	62	5.6	376	2.3	1.18	7.4	4.26	3.07	1.13	1.12	620.3	31.06	1.185	33.24	83.1	35	12	1	139	89	93.16
51	m	68	4.98	343	2.12	1.13	7.6	5	3.77	1.13	0.93	10.44	64.9	1.099	29.45	73.625	24	10	0	103	67	103.43
75	f	53	3.96	252	2.25	1.19	8.3	3.56	1.97	2.22	1.07	44.44	43.33	2.343	19.54	48.85	24.3	20	0	142	58	89.45
60	m	61	8.82	266	2.19	0.99	8.1	4.9	3.41	0.71	1.34	44.84	52.96	3.42	36.38	90.95	23.8	15	1	122	82	102.57
60	f	45	2.5	419	2.36	1.29	7.8	3.41	2.18	1.06	1.06	50.73	41.89	0.963	31.13	77.825	25.3	1	1	159	89	105.53
70	f	55	6.54	245	2.23	1.33	10.1	5.44	3.75	0.85	1.6	116.72	47.41	2.405	30.63	76.575	22	11	1	141	80	92.65
54	m	61	8.16	285	2.3	1.43	10.4	3.22	1.87	0.78	1.2	24.43	28.95	1.024	20.87	52.175	20.3	20	0	130	85	106.99
62	f	56	4.95	221	2.26	1.31	6.8	4.99	3.66	1.17	1.27	45.46	51.66	1.399	27.25	68.125	23.8	2	0	120	80	98
68	m	74	3.12	296	2.15	1.02	11	2.47	1.1	0.5	1.3	22.02	42.45	3.491	23.53	58.825	26.5	18	1	143	68	91.79
61	m	74	3.57	278	2.29	0.92	8.3	4.85	3.32	1.81	1.04	27.08	34.62	3.615	22.8	57	21.5	7	0	110	72	96.42
73	m	98	6.09	338	2.24	1.15	7.3	5.65	3.84	1.53	1.54	12.23	23.82	2.118	14.93	37.325	27.9	2	1	129	68	66.24
43	m	65	5.57	317	2.28	1.18	8.4	4.19	3.07	0.81	0.94	29.6	16.3	1.749	24.86	62.15	21.8	0	0	110	75	115.58
70	f	56	3.83	288	2.24	1.22	10.4	4.66	2.54	1.28	2.05	272.77	21.29	3.917	26.6	66.5	25.9	10	0	160	60	92.65
56	m	77	5.17	296	2.26	1.06	7.9	5.17	3.7	1.24	1.11	34.07	22.18	1.077	33.25	83.125	20.7	1.25	0	122	77	95.14
41	f	38	4.46	370	2.29	0.8	6.8	5.32	3.73	3.27	1.02	166.64	80.76	1.315	15.44	38.6	25	1.42	1	145	112	129.79
41	m	76	7.23	484	2.41	1.08	6	4.74	3.27	0.92	1.35	17.31	43.99	0.897	23.71	59.275	26.7	2	0	130	80	105.72
42	m	62	4.97	436	2.34	1.14	9.3	4.44	3	1.53	1.21	148.17	29.11	0.884	25.31	63.275	30.1	1	1	122	80	116.4
65	f	55	3.54	272	2.24	1	6.3	4.62	3.04	0.89	1.52	178.79	60.77	2.574	26.11	65.275	24.5	10	1	140	81	95.96
50	m	67	4.74	356	2.35	1.05	8.5	4.33	2.66	0.69	1.52	139.85	90.17	1.125	22.92	57.3	25.1	3	1	153	98	104.16
57	m	69	6.53	189	2.2	0.94	11	3.94	2.53	0.61	1.36	62.34	59.97	0.658	22.89	57.225	23	1	0	130	78	99.16
35	m	79	6	379	2.18	1.19	5.8	3.64	2.48	0.93	0.91	16.15	40.99	3.979	28.2	70.5	24.7	5	0	118	65	110.27
64	m	71	5.22	415	2.49	1.27	8	2.21	1.03	1.57	0.79	744.88	23.27	3.411	29.38	73.45	22	17	0	137	71	94.4
30	f	45	3.03	248	2.43	1.18	7.7	4.25	2.8	2.11	0.96	1286.18	39.14	2.542	19.05	47.625	26.3	0.17	0	127	77	130.29
55	f	57	5.78	254	2.32	1.08	10.6	4.67	2.88	3.02	1.28	35.63	25.36	1.415	22.63	56.575	21.6	13	0	120	67	102.94
50	m	77	4.71	357	2.39	1.18	7	3.62	1.98	4.15	0.67	39.69	62.66	2.169	17.1	42.75	28.2	10	0	130	76	99.24
64	m	67	5.82	295	2.39	1.04	8	3.39	2.13	1.9	0.86	119.51	26.5	4.114	24.07	60.175	26.5	1.5	0	128	82	94.4
65	f	94	4.58	378	2.3	0.78	8	3.89	2.19	1.12	1.38	72.37	61.7	1.24	19.23	48.075	25.7	16	1	120	69	52.81
42	m	81	5.12	397	2.4	1.41	6.6	5.08	2.97	1.12	1.95	31.1	45.86	1.65	27.32	68.3	23.6	8	0	147	92	104.98
68	m	89	5.77	398	2.22	1.16	8	4.74	3.58	1.29	0.82	25.57	25.96	5.499	25.36	63.4	20.7	10	0	141	78	76.99
58	m	82	6.21	317	2.22	1.05	7.8	4.49	3	0.66	1.27	23.56	38.57	1.841	30.16	75.4	26.2	8	1	121	88	93.82
51	m	100	6.56	498	2.33	1.4	7.4	4.6	3.45	1.71	0.74	42.02	56.11	3.053	19.7	49.25	29.1	15	1	127	86	77.32
54	m	72	4.65	340	2.34	1.51	8.5	5.47	4.04	1.4	1.11	43.32	46.78	1.709	17.54	43.85	25.6	20	0	111	80	101.27
69	f	55	5.46	325	2.37	1.19	9.2	3.68	2.05	1.48	1.31	101.16	71.02	7.053	2.1	5.25	23.5	20	1	169	76	93.3
45	m	81	6.83	278	2.41	1.15	8.2	5.78	3.71	3.95	1.18	396.66	28.82	1.343	14.46	36.15	24.5	1	0	132	80	102.79
54	m	137	6.48	319	2.21	1.05	8.9	4.49	3.33	1.29	0.87	24.85	30.47	2.429	15.68	39.2	27.8	3	1	124	80	52.03
61	m	72	4.31	364	2.26	1.32	8.5	1.97	0.81	0.52	1.13	60.3	34.32	5.011	23.87	59.675	25.1	12	1	141	74	96.42
61	m	55	4.82	307	2.26	1.01	6.3	5.53	4.16	0.85	1.33	203.71	40.16	1.442	10.98	27.45	21.6	13	1	120	80	108.52
52	m	60	5.13	254	2.32	1.13	8.9	4.93	3.91	1.31	0.82	46.61	24.36	2.743	24.61	61.525	25.4	7	0	133	79	108.5
64	f	52	4.87	219	2.45	1.47	7.2	7.38	5.6	1.98	1.45	54.07	40.64	3.423	17.3	43.25	22.7	8	1	150	77	96.64
54	m	80	4.13	428	2.44	1.65	10	5.25	4.06	2.07	0.79	234.82	48.78	1.069	15.21	38.025	31.8	0.08	1	152	107	96.49
72	m	89	5.4	264	2.24	1.3	10.1	2.87	1.46	0.95	1.19	14.56	27.13	0.756	21.28	53.2	26.5	10	1	134	72	74.86
60	f	56	4.52	453	2.53	1.09	9.1	5.26	3.08	4.73	1.19	31.63	38.31	2.194	11.02	27.55	22.6	4	0	154	94	99.39
60	f	52	3.47	387	2.07	1.11	6.9	4.32	3.34	1.51	0.48	89.84	86.62	4.258	9.57	23.925	39.8	0.17	1	153	92	99.39
64	m	84	5.67	458	2.18	0.96	6.3	4.43	3.13	1.18	1.04	168.31	66.35	1.242	16.76	41.9	25.2	4	1	146	85	79.19
55	f	66	5.08	388	2.36	1.32	6.5	5.23	3.82	1.85	1.25	25.82	52.67	5.119	18.96	47.4	25.4	10	0	148	71	97.85
68	f	68	4.36	412	2.3	1.31	6.1	3.63	2.16	1.36	1.29	29.97	45.21	1.15	21.98	54.95	37.5	3	1	135	87	76
50	m	67	4.22	346	2.22	1.31	8.3	4.13	3.07	1.29	0.94	17.76	19.71	2.416	25.75	64.375	27	9	0	142	77	104.16
58	m	63	2.95	350	2.19	1.29	10.1	5.16	3.98	1.51	0.94	48.89	29.94	0.927	18.66	46.65	24.7	11	0	122	73	104.02
68	f	73	4.32	310	2.3	1.08	6.9	2.2	1.05	0.51	0.94	57.07	63.54	2.652	30.43	76.075	22.7	0.08	0	123	66	76
58	f	42	3.57	241	2.53	1.19	10.6	4.73	2.68	1.16	1.91	316.96	23.18	4.169	8.81	22.025	22.7	20	1	180	80	107.03
31	m	76	6.46	380	2.58	1.31	8.8	7.03	4.85	4.69	1.16	153.32	22.61	1.25	12.75	31.875	26.1	3	0	121	85	113.41
61	m	69	4.23	394	2.36	1.41	10.3	4.07	2.88	1.57	0.7	25.57	40.13	0.99	5.48	13.7	29.9	11	1	132	80	96.42
69	m	69	6.02	351	2.29	1.17	8.6	2.45	1.26	2.08	0.65	159.51	35.91	1.255	17.9	44.75	28.7	16	1	152	73	91.15
60	m	73	6.6	256	2.42	1.37	10.8	3.05	1.81	0.55	1.05	18.5	33.09	1.264	22.82	57.05	23.5	16	1	140	85	97.1
62	m	81	4.17	241	2.48	1	10.4	3.92	1.34	0.8	2.56	21.43	63.99	2.462	27.05	67.625	20.4	7	0	122	71	91.22
60	f	53	5.59	240	2.39	1.36	10	6.4	4.46	1.84	1.68	20.4	29.82	2.585	15.33	38.325	25.7	13	0	128	82	99.39
70	f	68	5.14	405	2.3	1.25	7.1	4.68	3.08	2.14	1.32	773.14	44.28	2.361	23.37	58.425	27.8	12	1	152	86	74.94
52	f	51	5.49	311	2.27	1.4	7.8	4.22	2.35	0.72	1.86	25.38	44.18	1.395	22.09	55.225	27.3	3	1	127	79	105.14
51	m	70	4.96	291	2.37	1.3	9.1	5.7	4.15	3.06	0.86	27.81	37.56	0.76	21.91	54.775	29.3	7	0	144	104	103.43
56	f	50	5.36	116	2.28	0.97	8.7	5.64	4.17	1.19	1.43	14.73	45.77	3.095	12.42	31.05	26.6	8	0	118	65	102.22
65	m	77	4.28	270	2.32	0.9	8.2	3.15	1.77	0.79	1.12	14.84	36.26	0.912	14.5	36.25	22.5	10	1	143	63	89.31
47	m	70	4.58	564	2.17	1.27	6.4	2.97	1.19	1.9	1.48	40.01	54.02	1.089	11.66	29.15	25.3	4	0	140	90	106.38
37	m	67	4.78	252	2.37	0.98	8.5	3.99	2.54	1.25	1.05	27.8	39.34	4.116	7.16	17.9	26.7	9	1	144	94	114.12
54	m	78	4.58	382	2.24	1.11	7.1	4.26	3.04	1.16	0.99	8.62	35.58	3.472	6.36	15.9	23.1	11	0	138	82	96.49
58	f	55	3.57	249	2.28	1.29	9.3	7.33	5.72	1.85	1.27	281.6	55.88	3.376	8.31	20.775	27.5	15	1	150	90	100.8
60	m	80	7.53	300	2.3	1.14	7.6	5.01	3.18	1.31	1.5	29.44	45.49	1.042	7.96	19.9	25.5	9	1	145	78	92.51
44	m	74	5.21	416	2.32	1.13	6.8	5.58	3.98	2.67	1.08	24.57	67.83	3.192	7.4	18.5	24.4	2	0	123	84	108.64
58	m	73	4.67	365	2.29	1.29	7.6	5.25	3.57	1.81	1.31	20.17	47.39	1.255	7.64	19.1	23	13	0	119	73	98.47
59	m	72	5.7	207	2.21	1.04	10.3	4.83	3.73	1.67	0.75	133.05	60.27	0.27	20.49	51.225	25.1	6	1	135	78	97.78
59	m	49	4.69	345	2.17	1.12	10.8	5.39	3.93	2.25	0.91	799.96	67.06	1.441	21.25	53.125	27	20	1	152	73	110.05
56	m	49	3.95	236	2.29	1.26	9	5.18	3.73	1.64	1.02	49.75	35.88	2.901	12.69	31.725	26.5	3	1	180	100	112.4
59	m	87	7.57	338	2.44	1.36	10.3	5.96	4.19	2.67	1.01	63.14	29.82	3.294	18.24	45.6	26.6	0.33	0	115	80	82.02
39	m	60	6.07	455	2.32	1.4	8.8	7	1.81	15.52	0.72	445.41	30.07	2.558	7.62	19.05	30.7	1	1	162	106	118.88
42	m	60	7.14	238	2.23	0.99	8.6	5.07	3.76	1.08	1.01	151.73	53.9	1.941	28.67	71.675	27.8	17	1	140	90	116.4
46	m	74	4.6	252	2.43	1.31	8.3	4.05	2.45	0.97	1.24	256.28	24.72	0.722	17.3	43.25	22.3	10	0	126	85	107.13
44	m	81	6.22	280	2.38	1.07	8.9	4.42	3.13	1.39	0.86	14.97	77.37	2.508	12.47	31.175	30.1	2	1	123	85	103.51
51	f	52	4.61	392	2.46	1.19	6.7	4.89	3.35	2.47	0.97	20.39	35.83	1.237	17.6	44	23.2	3	0	100	65	105.88
56	f	61	3.78	228	2.33	1.3	7.8	5.64	4.09	2.56	0.92	34.74	48.39	3.676	17.78	44.45	26.4	1	1	127	76	97.17
29	m	84	5.24	429	2.21	1.28	5.7	3.7	2.62	2.02	1.07	12.24	45.83	1.893	13.67	34.175	27.3	0.75	0	131	86	101.26
59	f	49	6.99	364	2.37	1.17	9.5	5.49	3.89	2.09	1.1	144.87	61.34	2.055	19.41	48.525	24.3	0.5	0	156	91	100.09
36	m	97	5.55	420	2.24	1.18	9.3	5.24	3.58	0.48	1.45	10.38	40.27	1.178	20.28	50.7	24.9	6	0	124	89	85.91
52	m	85	7.33	358	2.46	1.23	8	6.14	4.41	2.59	1.24	16.57	40.22	0.845	22.91	57.275	30.4	0	0	133	80	86.15
50	f	46	4.24	327	2.27	1.12	7.8	5.71	4.17	1.95	1.26	55.55	52.38	3.146	10.35	25.875	29.4	0.67	1	175	101	113.21
51	m	66	6.57	257	2.39	1.23	10.5	4.49	3.18	0.53	1.17	37.82	38.56	0.54	20.44	51.1	22.5	7	0	127	76	109.27
60	m	69	4.27	310	2.18	1.25	9.9	3.53	1.75	2.84	0.9	47.29	53.02	1.982	11.47	28.675	27.6	5	1	116	86	97.1
27	m	69	4.4	343	2.38	1.13	7.9	4.85	3.18	0.57	1.35	20.6	30.54	2.147	15.98	39.95	22.2	2	0	125	82	122.43
46	m	75	4.02	282	2.35	1.24	10.4	4.19	2.73	2.46	0.73	409.59	34.16	3.03	9.87	24.675	33	10	0	138	100	107.13
54	f	47	4.03	373	2.28	1.28	6.1	4.22	2.46	2.07	1.27	30.86	37.09	2.472	8.85	22.125	34.9	5	1	146	70	110.08
52	f	51	4.14	229	2.1	1.31	6.8	3.18	2.06	1.84	0.55	27.75	46.19	2.421	11.43	28.575	22	7	0	118	72	105.14
42	m	55	10.13	391	2.3	1.3	6.5	5.44	3.98	1.64	1.14	23.59	30.52	1.716	15.15	37.875	22.7	4	1	122	75	124.01
63	m	99	7.46	502	2.28	1.33	10.3	3.74	2.32	2.24	0.8	127.79	22.71	2.308	14.64	36.6	29.8	2	1	120	78	71.07
71	m	74	5.61	154	2.27	1.01	9.6	4.88	3.42	1.79	0.96	41.55	37.13	1.534	9.77	24.425	29.4	12	1	150	95	89.88
54	f	42	4.25	456	2.43	1.46	10.1	6.51	4.07	4.61	1.39	316.51	22.43	3.728	18.32	45.8	30	17	1	142	95	110.08
65	f	46	6.93	320	2.16	1.29	8	5.11	3.52	2.07	1.12	89.15	31.51	3.408	18.77	46.925	26	10	0	159	79	101.89
54	f	55	4.09	256	2.37	1.61	5.9	5.63	3.55	0.92	2.06	34.53	63.64	4.386	12.43	31.075	26.3	3	1	162	102	103.67
51	m	58	3.18	225	2.23	1.04	7	5.63	4.04	1.62	1.23	29.26	61.96	1.463	13.91	34.775	30.3	10	1	152	100	109.27
68	m	92	8.35	344	2.23	1.22	7.3	4.44	2.64	0.34	1.71	60.95	50.31	0.808	20.48	51.2	30	10	1	142	95	76.99
64	f	47	3.94	273	2.15	1.11	7.6	5.27	3.32	3.99	0.92	117.12	83.86	5.548	12.65	31.625	27.5	5	1	144	88	102.61
63	f	62	7.1	249	2.26	0.92	8.7	5.6	3.54	2.17	1.28	30.65	61.43	1.126	15.03	37.575	25	13	0	149	85	92.5
57	m	65	5.58	265	2.23	1.3	6.6	4.01	2.86	0.6	0.93	24.58	38.36	3.768	16	40	23.9	20	0	159	91	104.76
72	m	72	4.89	423	2.4	1.13	6.5	4.35	2.71	1.04	1.19	21.17	36.89	5.271	17.04	42.6	24.9	19	1	126	80	89.25
61	f	50	6.4	256	2.33	1.3	10.5	3.54	1.28	2.02	1.73	80.41	40.14	3.897	14.65	36.625	28	10	0	131	73	98.69
73	m	62	6.11	332	2.44	1.3	10.5	5.18	3.55	1.52	1.18	16.81	37	5.716	14.8	37	24.2	5	1	172	89	93.62
52	m	72	6.13	427	2.39	1.16	7.4	5.4	3.7	1.48	1.34	363.15	26.63	0.969	24.19	60.475	34.6	3	1	149	88	102.71
53	f	59	5.61	245	2.28	1.3	7.3	5.5	3.79	1.7	1.24	14.64	46.49	2.105	22.24	55.6	23.5	0.25	0	125	73	99.24
66	m	66	4.79	268	2.33	1.32	8.8	3.24	1.62	1.36	1.24	21.48	34.38	1.273	8.62	21.55	27.5	0.13	0	133	70	98.34
75	m	80	6.54	386	2.39	1.38	9.8	3.59	1.89	1.32	1.29	344.18	35.39	0.9	11.97	29.925	26.8	20	1	150	90	83.26
51	m	81	4.81	362	2.41	1.18	6.9	2.48	1.13	1.73	0.89	17.66	43.01	1.516	13.29	33.225	28.7	0.21	0	140	90	98.54
55	f	43	7.22	209	2.33	1.31	6.6	4.31	2.67	0.61	1.5	94.98	34.5	1.352	9.82	24.55	27.1	20	0	168	64	109.31
35	m	59	4.79	436	2.22	1.15	7.5	4.73	3.34	2.22	0.77	104.05	54.85	2.792	9.41	23.525	31	1	0	126	76	122.26
60	m	55	3.73	236	2.22	1.24	9.3	3.4	1.53	2.11	1.24	16.64	34.13	1.218	15.1	37.75	26	9	1	139	81	109.28
39	m	56	3.68	307	2.29	1.05	7	5.52	3.78	2.4	1	24.2	38.95	1.812	22.01	55.025	24.9	8.5	0	151	99	126.65
48	m	47	3.69	215	2.21	1.4	6.4	4.87	3.03	1	1.5	40.63	45.01	1.201	19.66	49.15	24.1	1	1	148	87	128.14
66	f	59	3.57	224	2.29	0.93	9.8	4.44	2.77	1.36	1.17	942.66	101.5	5.56	15.43	38.575	24.7	10	1	169	94	90.58
45	m	66	5.3	262	2.36	1.06	7.3	5.03	2.89	4.1	0.83	38.62	33.92	1.864	11.28	28.2	29.4	0.17	1	164	104	113.97
47	m	66	7.1	381	2.3	1.3	9.6	5.8	2.55	7.33	0.85	52.97	38.61	1.253	14.55	36.375	24.2	7	0	124	82	112.38
46	m	76	5	356	2.36	0.92	7	5	3.44	2.45	0.93	23.96		1.367	25.67	64.175	24.3	2	0	137	83	102.07
50	m	56	4	315	2.45	1.26	9.1	5.58	3.76	3.89	0.77	16.16	26.85	2.197	10.81	27.025	27.3	4	1	145	88	117.23
64	m	50	5.1	222	2.27	0.92	6.1	3.71	2.32	1.32	1.06	62.22	30.46	6.755	12.88	32.2	26.7	19	0	153	94	106.25
35	m	67	5.13	414	2.3	1.16	10.9	6.02	3.37	5.61	0.79	24.5	31.17	1.149	9.05	22.625	26.5	0.05	0	153	101	115.74
56	m	60	4.42	339	2.37	1.09	6.6	4.7	2.59	0.89	1.72	42.09	57.69	1.307	25.61	64.025	24.3	15	1	145	82	105.5
36	m	66	6.41	236	2.27	1.15	10.8	5.21	3.86	1.36	0.92	34.95	47.93	1.002	18.55	46.375	24.9	6	0	128	82	121.41
63	f	61	3.83	221	2.32	1.29	7.9	4.81	2.9	0.6	1.86	4.7	38.02	1.536	11.22	28.05	20.1	10	1	147	87	92.5
55	m	72	5.19	404	2.49	1.16	9.3	5.86	4.05	3.51	0.99	87.63	16.77	1.103	10.89	27.225	27.4	18	1	136	70	100.57
55	f	36	5.63	261	2.29	1.39	10.6	5.64	3.69	1.5	1.7	212.73	31.87	1.725	15.9	39.75	21.8	22	1	157	90	117.63
50	m	82	5.06	370	2.37	0.96	9.4	6.88	2.41	11.8	0.71	228.37	81.4	2.096	6.81	17.025	24.4	12	1	140	90	99.24
62	m	63	5.04	172	2.3	1.06	8.7	4.44	2.82	1.56	1.42	10.06	21.54	2.333	19.48	48.7	23.7	10	0	126	69	101.14
68	m	91	4.94	322	2.37	1.1	7.4	3.72	2.2	2.73	0.81	51.08	22.62	3.037	21.65	54.125	31.2	3.5	1	140	81	76.99
71	m	64	4.32	311	2.37	1.04	7.2	6.07	4.26	0.64	1.61	20.93	28.93	5.196	26.02	65.05	24.6	3	0	158	83	94.95
53	m	40	5.06	196	2.51	1.23	8.8	5.76	3.82	2.36	1.12	121.96	28.76	1.78	17.46	43.65	23.5	15	0	141	90	123.72
52	m	64	4.49	350	2.29	1.06	5.7	4.21	2.67	0.52	1.46	10.49	37.14	1.077	14.46	36.15	22.6	0.08	0	131	75	108.5
53	m	83	5.81	541	2.45	1.08	7.5	4.14	2.96	1.13	0.81	27.39	38.02	2.491	25.97	64.925	25.7	2	0	142	81	97.17
65	f	51	5.82	381	2.43	1.44	10.5	4.76	3.06	2.08	0.91	1343.75	14.06	2.367	17.4	43.5	26.4	19	1	123	78	95.96
75	f	69	6.78	256	2.27	1.2	9.3	3.93	2.37	1.4	1.12	310.56	46.18	0.637	10.45	26.125	29.2	20	1	145	75	72.35
59	m	59	5.12	311	2.34	1.3	6.9	3.25	1.55	1.43	1.25	18.84	36.36	2.55	22.52	56.3	27	10	1	116	71	103.3
73	m	75	4.13	560	2.36	0.92	9.3	4.83	3.48	1.89	0.63	124.68	32.21	0.794	18.76	46.9	23.7	17	0	150	80	88.62
67	m	75	5.05	305	2.35	1.1	7.8	3.29	2.04	0.59	1.21	6.96	24.06	0.985	26.13	65.325	22	5	1	150	70	92.44
34	m	74	4.2	426	2.45	1.02	5.6	3.2	1.93	0.83	0.98	14.36	29.76	1.425	30.46	76.15	23.5	7	0	133	74	116.55
53	m	67	6.7	367	2.33	1.19	7.7	6.21	3.69	2.21	1.94	27.2	39	1.071	23.15	57.875	24.2	15	1	168	90	101.99
53	f	69	5.95	385	2.41	1.16	7.7	5.35	3.61	1.27	1.22	8.57	55.27	2.15	20.67	51.675	29.6	1	0	110	80	84.44
57	m	62	5.31	371	2.35	1.15	9.9	4.23	2.4	1.81	1.38	32.61	40.82	0.839	14.06	35.15	20.8	14	0	121	73	104.76
49	f	52	4.97	233	2.23	1.26	8.6	4.94	3.33	1.73	1.28	30.15	44.44	1.58	12.93	32.325	22.3	8	0	111	76	107.37
54	m	88	5.7	430	2.36	1.2	9.8	4.49	2.79	2.77	0.68	118.08	36.62	1.146	22.91	57.275	26.7	10	0	138	90	84.95
54	m	87	4.63	515	2.4	1.17	10.3	5.88	4.13	1.08	1.58	30.04	43.7	2.307	22.82	57.05	25.4	0.08	1	130	80	84.95
55	m	67	4.7	281	2.15	1.2	8.5	3.48	2.27	0.51	1.07	21.97	53.28	2.307	30.89	77.225	24.8	14	0	140	78	100.57
47	m	77	4.78	490	2.32	0.84	6.9	5.46	3.09	3.84	1.09	154.33	50.09	1.494	15.19	37.975	24.8	0.08	1	158	96	101.35
46	m	54	4.82	369	2.34	1.14	8.4	5.98	4.21	2.09	1.33	67.2	25.81	2.023	14.65	36.625	24.5	3	0	128	93	120.58
63	m	74	3.97	386	2.49	1.11	8.2	4.66	3.14	1.24	1.13	34.78	27.97	3.209	26.87	67.175	24.3	9	1	144	85	95.07
39	m	55	4.17	321	2.44	1.16	10.9	4.82	3.3	1.42	0.91	34.2	23.65	1.827	17.79	44.475	28.6	0.08	0	130	80	126.65
62	m	66	4.16	481	2.34	1.05	10.1	4.49	2.47	1.92	1.32	25.91	55.95	2.325	18.53	46.325	25.4	0.17	0	139	73	101.14
45	m	83	5.19	335	2.47	1.25	6.1	4.99	3.1	0.79	1.8	6.47	29.28	1.662	27.89	69.725	24.3	5	0	108	78	102.79
35	m	48	8.83	298	2.35	1.07	8.2	4.55	2.91	1.54	1.21	19.39	38.85	0.863	31.74	79.35	27.1	2	0	125	70	140.4
67	m	60	4.69	373	2.35	1.27	7.6	3.97	2.53	1.49	1.08	26.33	33.64	1.294	26.68	66.7	26	6	1	158	80	97.65
58	m	59	4.7	255	2.33	1.13	9.8	4.4	2.94	0.81	1.25	42.28	41.99	1.813	27.93	69.825	24.8	5	0	135	76	104.02
69	m	78	6.04	271	2.37	1.16	7.4	4.14	2.63	0.76	1.21	413.5	56.18	0.921	25.85	64.625	24.2	0.13	1	143	69	86.84
63	f	47	1.63	243	2.28	1.08	8	5.71	3.94	2.5	1.2	42.39	54.37	0.518	15.92	39.8	24.1	12	0	126	80	103.33
43	m	80	3.73	411	2.42	1.29	5.3	4.45	3.02	1.25	1.01	26.96	22.38	3.053	30.4	76	30.5	7	0	117	75	104.24
46	m	79	4.77	337	2.34	1.43	8.1	4.63	3	1.2	1.4	19.47	34.45	0.868	19.65	49.125	27.3	4	0	120	75	102.07
61	m	89	8	270	2.43	1.14	7.3	5.04	3.27	1.26	1.53	50.42	36.98	2.608	28.77	71.925	19.9	9	0	98	66	80.87
59	f	63	5.78	251	2.36	1.01	9.5	6.19	4.21	1.57	1.55	22.5	47.23	4.204	24.27	60.675	24.7	0.13	1	127	95	95.14
60	m	89	6	325	2.39	1.32	10.3	6.02	3.5	2.53	1.66	3174.86	31.81	1.461	16.9	42.25	27.2	10	1	142	80	81.44
39	m	108	8.16	464	2.5	1.29	6.5	2.99	1.61	1.41	1.05	489.26	23.97	3.025	20.97	52.425	26	12	1	122	70	75.72
49	m	70	4.52	307	2.26	1.11	9.4	4.47	3.17	1.14	1.05	15.75	33.88	4.493	24.1	60.25	21.1	0.13	0	96	67	104.9
70	m	66	6.35	283	2.26	0.93	6.7	4.26	2.81	0.76	1.43	12.02	21.89	0.702	20.84	52.1	26.2	5	0	124	77	95.61
60	m	66	3.71	352	2.33	1.01	8.5	7.98	6.46	1.62	1.31	1283.93	64.71	0.648	9.41	23.525	26	10	1	156	89	102.57
55	m	96	3.63	537	2.36	1.34	6.8	5.71	3.75	2.4	0.92	175.21	31.73	1.987	11.41	28.525	25.2	6	1	120	90	75.17
58	f	49	7.4	367	2.32	1.42	7.1	4.47	2.8	1.03	1.34	24.21	33.1	2.117	16.4	41	39.8	10	1	140	77	100.8
53	m	50	6.58	271	2.16	1.13	9.7	4.66	3.58	1.16	1.01	64.24	27.34	1.644	10.59	26.475	25.6	3.5	0	132	81	114.79
50	f	52	4.16	341	2.19	1.07	7.8	4.3	2.98	1.52	1.23	102.61	47.76	0.774	9.45	23.625	28.6	2.5	1	130	80	106.62
42	f	60	3.85	423	2.28	1.16	9.6	3.33	2.08	2.16	0.67	88.52	48.03	1.502	10.28	25.7	23.2	0.13	0	126	62	107.21
35	m	61	4.63	331	2.29	0.86	9.1	5.25	3.12	6.85	0.75	77.33	37.36	1.958	16.26	40.65	30.2	6.5	0	130	80	122.26
50	m	78	3.94	316	2.29	1	7.3	4.68	3.26	1.35	1.11	18.75	42	2.157	9.36	23.4	25.8	3	0	122	72	99.24
54	m	73	4.75	387	2.24	1.04	6.6	3.68	2.01	1.33	1.34	66.68	54.09	1.72	11.6	29	23.5	10	0	108	65	101.27
51	f	48	3.92	377	2.29	1.21	8.4	6.27	4.48	3.91	0.82	24.73	31.65	3.09	7.49	18.725	22.7	5	0	113	76	112.42
58	m	68	4.28	487	2.38	1.07	6.4	4.3	2.86	1.51	1.26	49.23	36.71	2.847	23.09	57.725	29.1	4	1	130	88	98.47
51	m	68	6.36	208	2.43	1.31	9.3	4.87	3.37	1.07	1.56	25.27	36	1.646	20.83	52.075	19.5	1.5	0	113	62	103.43
65	m	81	4.75	317	2.41	0.88	6.6	3.48	2.13	2.6	0.82	202.53	41.75	2.412	26.49	66.225	28.7	14	1	149	98	89.31
69	m	53	7.1	325	2.07	1.05	7.2	4.66	2.52	3.33	0.85	49.65	47.24	4.52	13.69	34.225	28.3	7	0	119	66	102.59
59	m	68	5.35	355	2.22	1.13	8.3	3.52	1.73	3.63	0.85	45.27	42.62	2.674	26.81	67.025	26.7	13	1	135	74	97.78
43	m	90	4.98	461	2.32	1.05	5.4	5.05	3.48	2.9	0.87	51.85	37.82	1.695	21.41	53.525	28.4	3.5	0	126	79	91.77
36	f	63	5.13	347	2.42	1.2	6.6	4.57	2.74	2.71	1.15	25.45	70.26	3.119	19.01	47.525	24.7	0.33	0	130	90	111.82
53	f	55	4.51	202	2.48	1.32	10.4	6.48	4.07	4.27	0.93	32.65	15.68	1.288	11.81	29.525	19.9	15	1	131	82	104.4
63	m	92	5.6	418	2.35	1.14	10	3.59	2.72	1.18	0.76	47.68	25.35	2.377	27.9	69.75	25.4	18	1	150	79	79.74
58	m	103	5.42	341	2.19	1.06	7.9	4.87	0.94	13.22	0.41	18.42	41.2	2.208	7.73	19.325	23.4	12	0	138	90	66.26
51	m	72	3.83	332	2.25	1.22	6.5	3.83	2.74	1.09	0.91	72.51	40.24	1.563	13.5	33.75	19.2	5	0	108	78	103.43
35	m	71	4.25	566	2.45	1.39	9.1	5.2	2.88	5.57	0.81	89.68	25.11	2.203	18.29	45.725	27.4	2	0	123	75	115.74
63	f	46	4	230	2.15	1.02	7.9	4.95	3.46	1.41	1.28	14.98	77.4	2.292	7.93	19.825	32	11	1	145	68	103.33
71	m	75	6.8	330	2.16	1.2	7.8	1.97	0.76	0.81	1.02	174.44	50.12	1.334	19.38	48.45	27.1	5	1	106	64	89.88
51	m	71	4.91	357	2.38	0.88	7.5	4.52	3.2	0.99	1.33	20.71	43.72	2.232	22.47	56.175	18.2	13.5	0	110	67	103.43
68	m	82	5.08	334	2.22	1.05	8.1	3.84	2.78	1.05	1	48.48	29.76	2.124	30.39	75.975	21	11.5	0	121	63	87.45
41	m	75	5.29	388	2.26	1.05	7.1	4.67	3.37	1.56	1.03	52.6	31.63	1.19	22.33	55.825	28	6	0	113	69	110.96
35	m	78	5.24	322	2.2	1.11	6.2	3.99	2.8	1.1	1.03	23.36	35.17	5.027	21.59	53.975	24.5	6.5	0	120	70	110.27
66	f	50	7.3	173	2.34	0.91	10.1	5.74	4.01	0.97	1.65	46.52	61.99	4.933	12.09	30.225	21.3	5.5	0	127	68	95.29
59	f	52	5.84	328	2.33	1.2	6	6.12	4.71	1.46	1.28	40.14	54.88	3.882	22.85	57.125	23.2	13	0	130	71	100.09
60	m	55	6.88	377	2.26	1.13	8	4.94	3.88	1.54	0.85	450.26	26.11	2.286	25.03	62.575	25.7	16	0	119	73	109.28
60	m	75	6.32	326	2.27	1.24	9.3	4.18	3.06	0.93	1.07	27.54	33.37	1.213	29.59	73.975	24.2	10.5	1	144	86	97.1
61	f	50	4.5	398	2.36	1.35	9.8	2.29	1.11	1.24	0.97	25.67	25.87	3.457	13.76	34.4	27.9	15	1	130	66	98.69
35	f	54	3.38	297	2.39	1.22	9.6	4.76	3.2	1.67	1.41	35.98	43.38	1.824	18.74	46.85	26.7	0.13	0	130	75	118.47
66	m	73	5.73	273	2.27	0.97	7.1	3.99	2.82	1.66	0.97	40.05	26.11	0.583	24.77	61.925	25	11.5	1	150	78	93.09
53	f	48	3.73	229	2.39	1.36	6.6	4.39	2.74	0.77	1.57	35.65	23.05	1.612	19.38	48.45	21.2	10	0	108	69	110.85
71	m	110	4.96	331	2.13	1.13	9.2	4.34	2.79	2.53	0.71	248.72	55.44	4.263	22.5	56.25	27	20	1	142	70	60.47
48	m	58	6.04	338	2.19	1.34	6.6	4.98	3.23	1.73	1.17	15.39	19.5	2.652	23.1	57.75	26.8	12	1	125	78	111.59
61	f	54	3.66	326	2.23	1.1	9.8	4.25	2.19	2.21	1.27	75.98	35.79	3.311	13.93	34.825	44.6	6.5	1	185	105	98.69
54	m	72	5.08	488	2.39	1.15	9	4.65	2.85	2.36	1.02	1108.75	43.75	0.541	20.32	50.8	32.2	14.5	1	145	82	101.27
66	f	51	5.33	300	2.4	1.34	9.9	3.32	1.48	1.04	1.66	783.19	26.69	2.548	11.42	28.55	25.8	16	1	144	90	95.29
40	f	59	6.3	317	2.29	1.27	6.9	3.34	1.96	0.53	1.47	31.61	39.35	1.537	17.89	44.725	23	3	1	119	82	108.73
67	f	57	3.94	298	2.3	1.06	7.1	4.29	2.97	1.29	0.96	42.93	51.09	1.887	11.78	29.45	27.3	0.02	1	136	75	94.62
29	f	67	3.63	340	2.29	1.21	9.9	4.44	3.19	1.56	0.99	25.3	54.78	2.71	16.55	41.375	29.4	0.02	0	120	84	99.95
50	m	69	7.01	309	2.46	1.31	6.6	5.43	3.96	1.44	1.3	24.42	29.37	2.829	23.72	59.3	22.6	2	1	135	88	104.16
46	m	66	3.02	409	2.41	1.46	7.2	4.55	3.29	1.9	1.04	46.32	57.44	1.812	17.08	42.7	32.7	0.5	0	156	100	113.17
63	m	52	3.92	289	2.48	1.18	8.1	4.27	3	1.08	1.1	26.44	42.13	2.683	17.38	43.45	23	20	1	135	78	107
51	m	57	3.53	342	2.32	1.15	7.8	4.15	2.61	0.78	1.26	19.29	49.44	1.32	8.48	21.2	27.4	10	0	126	87	116.41
60	f	50	5.12	358	2.29	1.19	10.4	7.2	5.43	3.16	1.5	66.67	13.93	2.103	11.61	29.025	27.2	8	1	144	90	99.39
49	m	80	5.02	331	2.35	1.13	10.2	5.9	4.65	1.61	1.21	63.53	26.04	2.718	18.35	45.875	23.8	2.5	0	112	74	99.94
41	m	66	4.72	234	2.19	1.08	7.5	4.6	3.48	0.65	1.29	23.25	46.35	1.34	14.9	37.25	22.3	2	0	121	78	117.22
47	m	54.6	6.96	365.5	2.14	1.12	7.5	3.47	2.5	1.24	0.71	23.08	36.75	1.567	23.28	58.2	26.1	0.13	0	128	76	119.73
37	m	91	5.34	356	2.36	1.39	10.5	5.39	3.92	2.13	1.1	18.5	38.37	1.272	16.76	41.9	24.1	4.5	0	120	84	95.72
54	m	101	6.91	422	2.62	1.49	7.2	5.12	2.07	8.81	0.9	764.18	19.39	2.953	11.54	28.85	25.3	10	1	146	91	75.7
